# Supplementary material for: Immature symbiotic system between horizontally transmitted green algae and brown hydra
Source: Sci Rep. 2021 Feb 3;11:2921. doi: 10.1038/s41598-021-82489-6 (PMC7859245; doi:10.1038/s41598-021-82489-6)
Supplement: Supplementary file 1 — Supplementary Tables. [file 41598_2021_82489_MOESM1_ESM.xlsx]

## Sheet: Title
Immature symbiotic system between horizontally transmitted green algae and brown hydra
Ryo Miyokawa1, Hiroyuki J. Kanaya2, Taichi Q. Itoh3, Yoshitaka Kobayakawa3 and Junko Kusumi4*
1Graduate School of Integrated Science for Global Society, Kyushu University, 744 Moto-oka, Nishi-ku, Fukuoka 819-0395, Japan
2School of Science, Kyushu University, 744 Moto-oka, Nishi-ku, Fukuoka 819-0395, Japan
3Faculty of Arts and Science, Kyushu University, 744 Moto-oka, Nishi-ku, Fukuoka 819-0395, Japan
4Faculty of Social and Cultural Studies, Kyushu University, 744 Moto-oka, Nishi-ku, Fukuoka 819-0395, Japan
*Corresponding author
Junko Kusumi
E-mail: jkusumi@scs.kyushu-u.ac.jp

## Sheet: TableS1
Table S1 Enriched GO terms in the upregulated genes in strain 105G.
Category	Term	Count	Pop Hits	Fold Enrichment	Benjamini
MF	structural constituent of ribosome	65	118	2.87012	7.56e-15
BP	translation	73	144	2.7157	1.18e-14
MF	poly(A) RNA binding	132	383	1.79574	1.87e-10
CC	mitochondrion	163	526	1.67896	2.24e-10
CC	mitochondrial inner membrane	69	164	2.27952	8.86e-10
CC	ribosome	39	77	2.74417	1.05e-07
CC	cytosolic small ribosomal subunit	16	20	4.33438	7.63e-06
CC	cytosolic large ribosomal subunit	20	31	3.49547	1.61e-05
CC	mitochondrial matrix	41	103	2.15667	7.63e-05
MF	RNA binding	93	300	1.61522	0.000209
CC	extracellular exosome	173	691	1.35646	0.000329
CC	proteasome complex	19	35	2.94119	0.0007
MF	translation initiation factor activity	23	44	2.72361	0.000955
BP	oxidation-reduction process	67	202	1.77683	0.00107513
CC	myelin sheath	26	61	2.3093	0.00203143
BP	cytoplasmic translation	15	22	3.6525	0.00344199
BP	protein folding	31	74	2.24415	0.00560184
CC	mitochondrial respiratory chain complex I	11	16	3.72486	0.00663326
CC	intracellular ribonucleoprotein complex	35	101	1.87752	0.00852641
MF	NADH dehydrogenase (ubiquinone) activity	12	17	3.67791	0.00990423
CC	eukaryotic translation initiation factor 3 complex	9	12	4.06348	0.0148024
CC	eukaryotic 43S preinitiation complex	9	12	4.06348	0.0148024
BP	translational initiation	16	28	3.06115	0.0171748
MF	translation elongation factor activity	12	18	3.47358	0.0174892
BP	formation of translation preinitiation complex	11	15	3.92847	0.0247103
CC	catalytic step 2 spliceosome	23	60	2.07689	0.0268053
CC	mitochondrial nucleoid	11	19	3.13673	0.0314954
BP	mRNA processing	39	113	1.84888	0.0330599
BP	mRNA splicing, via spliceosome	33	91	1.94265	0.0395671
CC	eukaryotic 48S preinitiation complex	8	11	3.94035	0.0429643
MF	oxidoreductase activity	39	116	1.75176	0.0445564

## Sheet: TableS2
Table S2 Enriched GO terms in the downregulated genes in strain 105G.
Category	Term	Count	Pop Hits	Fold Enrichment	Benjamini
CC	plasma membrane	150	912	2.00733	6.20435e-17
CC	integral component of membrane	185	1489	1.51635	7.08914e-09
CC	integral component of plasma membrane	51	324	1.92109	0.000717033
MF	calcium ion binding	42	244	2.07572	0.00408159
CC	Z disc	13	43	3.68976	0.0102673
CC	voltage-gated potassium channel complex	11	35	3.83573	0.0246158
CC	membrane	125	1160	1.31515	0.0255414
MF	calmodulin binding	18	76	2.85607	0.0341512

## Sheet: TableS3
Table S3 Sizes of endodermal epithelial cells in strains 105G and 105.
Five polyps were measured for both strains, and 100 cells were measured for each polyp. Cell sizes between the strains were tested by Welch’s t-test.
	105		105G
Polyp	Ave.	S.E.	Ave.	S.E.
1	60.5556	1.16097	57.2222	0.997947
2	58.0741	0.914641	60.3333	0.857429
3	61.6667	0.527408	55.3704	0.555556
4	57.1111	0.761366	60.1852	0.839597
5	56.963	0.689954	63.4444	0.799494
6	59.8889	0.925447	58.5185	1.01533
Total	59.0432	8.68656	59.179	8.9178
				P=0.789

## Sheet: TableS4
Table S4 Enriched GO terms in the downregulated genes in strain J7.
Category	Term	Count	Pop Hits	Fold Enrichment	Benjamini
CC	extracellular region	27	182	3.03414	0.000134659
MF	calcium ion binding	31	227	2.74308	0.000220158
MF	carbohydrate binding	13	60	4.35206	0.0058629
CC	integral component of membrane	91	1282	1.45177	0.00600012
CC	proteinaceous extracellular matrix	13	74	3.59299	0.0174767

## Sheet: TableS5
Table S5 Expression levels and fold changes of the genes in Fig. 2b (upregulated genes coding lysosomal enzymes in both strain pairs).
Product	Entrez gene id	FPKM(105G)	FPKM(105)	log2(fold change)_105G	q_value	UP/DOWN_105G	FPKM(J7)	FPKM(J7apo)	log2(fold change)_J7	q_value	UP/DOWN_J7
cathepsin B	100197952	398.451	230.934	0.786923	0.000201725	UP	281.01	171.486	0.712534	0.000201725	UP
cathepsin L1	100197138	4350.65	1387.14	1.64912	0.000201725	UP	1007.3	614.488	0.713042	0.000201725	UP
cathepsin L1	100201420	7142.53	2024.39	1.81895	0.000201725	UP	2954.45	1696.13	0.800642	0.000201725	UP
cathepsin L1	100198821	3136.49	1034.38	1.60038	0.000201725	UP	107.333	70.4843	0.606725	0.000730697	UP
cathepsin L1	100207321	1204.5	748.782	0.685815	0.000201725	UP	671.276	467.087	0.523215	0.00468353	UP
cathepsin Z	100208353	352.837	202.445	0.801468	0.000201725	UP	231.413	160.829	0.524946	0.00468353	UP
cathepsin Z	100213044	502.79	297.768	0.755769	0.000201725	UP	347.436	251.574	0.465765	0.0100815	UP
dipeptidyl peptidase 1	100207605	74.0656	47.1995	0.650031	0.000201725	UP	42.4382	30.2212	0.4898	0.00870759	UP
dipeptidyl peptidase 1	100205671	277.669	144.407	0.943226	0.000201725	UP	173.469	130.576	0.409792	0.0253967	UP
dipeptidyl peptidase 2	100200663	953.858	290.105	1.7172	0.000201725	UP	482.24	328.855	0.552301	0.00228595	UP
gamma-interferon-inducible lysosomal thiol reductase	101239674	153.573	42.025	1.86961	0.000201725	UP	29.4814	16.2504	0.859325	0.000386341	UP
gamma-interferon-inducible lysosomal thiol reductase	100207226	1052.47	532.658	0.982497	0.000201725	UP	635.786	474.736	0.421415	0.0218256	UP
heparanase	100212115	1.84435	0.763091	1.27318	0.000561992	UP	11.1722	7.75145	0.52738	0.0159999	UP
legumain	100207098	856.226	305.961	1.48465	0.000201725	UP	742.803	408.476	0.862727	0.000201725	UP
sialate O-acetylesterase	100212614	71.1421	52.3332	0.442976	0.00301354	UP	24.9522	18.5111	0.43078	0.033791	UP
tripeptidyl-peptidase 1	100213935	207.664	110.938	0.904495	0.000201725	UP	164.215	124.237	0.402491	0.0275186	UP

## Sheet: TableS6
Table S6. Common remarkably differentially expressed genes (DEGs) in 105G/105 and J7/J7apo pairs.
105G > 105 and J7 > J7Apo
Product	Entrez gene id	FPKM(105G)	FPKM(105)	log2(fold_change)_105G	FPKM(J7)	FPKM(J7Apo)	log2(fold_change)_J7
L-rhamnose-binding lectin CSL3-like	LOC105848632	7226.29	29.8791	7.91798	120.563	0.962343	6.96902
melatonin receptor type 1C-like	LOC105848483	31.2277	11.0925	1.49324	8.87804	0.431805	4.36179
ferric-chelate reductase 1-like	LOC100199865	196.756	27.0942	2.86036	81.9561	11.4453	2.84009
endochitinase 1-like	LOC100197260	60.532	25.2948	1.25886	478.366	110.846	2.10955
carbonic anhydrase 2-like	LOC101238382	25.8744	6.44852	2.00448	26.1305	6.79856	1.94243
NEDD8-conjugating enzyme ubc12-like	LOC100198375	317.734	83.4444	1.92893	109.027	31.7381	1.7804
arrestin domain-containing protein 3-like	LOC100202511	15.5743	3.11547	2.32164	27.1618	7.97745	1.76758
probable G-protein coupled receptor 112	LOC101237689	50.2625	22.0576	1.18821	59.8287	17.8847	1.74211
putative nuclease HARBI1	LOC100200118	293.97	88.6625	1.72927	24.7712	7.62466	1.69992
G-protein coupled receptor 64-like	LOC101237777	54.5896	22.8258	1.25796	57.2024	17.7431	1.68881
probable caffeoyl-CoA O-methyltransferase 2	LOC100213913	493.919	76.7193	2.68661	108.203	35.5496	1.60584
endochitinase 4-like	LOC100199839	42.0506	12.7918	1.7169	27.0092	10.3515	1.38361
gastric triacylglycerol lipase-like	LOC100208269	12.754	4.99925	1.35116	37.736	15.7562	1.26003
excitatory amino acid transporter-like	LOC100201274	102.815	28.732	1.83932	85.2645	36.8236	1.21131
D-galactoside-specific lectin-like	LOC100209558	757.249	287.987	1.39476	639.571	291.216	1.13501
105G < 105 and J7 < J7Apo
Product	Entrez gene id	FPKM(105G)	FPKM(105)	log2(fold_change)	FPKM(J7)	FPKM(J7Apo)	log2(fold_change)
carbonic anhydrase 7-like	LOC100200368	51.6515	121.3	-1.2317	9.88492	27.8298	-1.49333
fibrocystin-L-like	LOC105847347	4.07386	8.32346	-1.03079	2.65809	5.59554	-1.07389

## Sheet: TableS7
Table S7. Expression levels and fold changes of the genes in Fig. 2c (downregulated genes expressed in nematocytes or playing a role in nematocyte differentiation in both strain pairs).
Product	Entrez gene id	FPKM(105G)	FPKM(105)	log2(fold change)_105G	q_value	UP/DOWN_105G	FPKM(J7)	FPKM(J7apo)	log2(fold change)_J7	q_value	UP/DOWN_J7
polycystic kidney disease protein 1-like 2	101238025	5.63662	8.04841	-0.513873	0.000730697	DOWN	4.43536	6.83385	-0.623646	0.0028694	DOWN
polycystic kidney disease protein 1-like 2	100201921	6.60777	8.9688	-0.440751	0.00468353	DOWN	5.36132	7.07967	-0.401094	0.0457183	DOWN
polycystic kidney disease protein 1-like 2	105849446	1.80143	4.04617	-1.16741	0.000201725	DOWN	5.46194	8.42394	-0.625081	0.0237912	DOWN
polycystic kidney disease protein 1-like 3	100205788	10.5509	28.5828	-1.43779	0.000201725	DOWN	37.9197	53.9796	-0.509468	0.00995807	DOWN
polycystic kidney disease protein 2-like 1	100197078	13.353	29.2394	-1.13075	0.000201725	DOWN	45.4476	68.3592	-0.588931	0.000896486	DOWN
polycystic kidney disease protein 2-like 1	100210254	2.43608	4.33392	-0.831108	0.000201725	DOWN	6.76324	10.4342	-0.625536	0.00301354	DOWN
polycystic kidney disease protein 2-like 1	100201922	8.50829	15.2374	-0.840677	0.0459098	DOWN	12.4607	19.3235	-0.632971	0.0380973	DOWN
polycystic kidney disease and receptor for egg jelly-related protein	101236594	10.1891	22.8123	-1.16279	0.000201725	DOWN	37.1018	54.862	-0.564318	0.00228595	DOWN
voltage-dependent calcium channel subunit alpha-2/delta-1	100212792	0.872458	1.43292	-0.715805	0.00301354	DOWN	1.39025	2.27319	-0.709379	0.005618	DOWN
voltage-dependent calcium channel subunit alpha-2/delta-1	101241581	0.877902	1.40706	-0.680554	0.0312428	DOWN	2.40396	3.53124	-0.554761	0.0493246	DOWN
myosin heavy chain	100200089	0.657171	1.87159	-1.50992	0.000561992	DOWN	6.798	11.8909	-0.806681	0.000201725	DOWN
myosin heavy chain	100205834	120.949	177.057	-0.549816	0.000201725	DOWN	179.368	242.963	-0.437817	0.0267587	DOWN
myosin heavy chain	100199145	4.8381	6.66501	-0.462168	0.00315532	DOWN	18.4457	27.5849	-0.580592	0.00105766	DOWN
unconventional myosin-XV	101240068	2.11811	3.21917	-0.603908	0.0371916	DOWN	9.70718	13.7369	-0.500936	0.025705	DOWN
unconventional myosin-XV	101235974	2.68918	4.89048	-0.862806	0.000201725	DOWN	11.0632	15.5869	-0.494559	0.0104473	DOWN
unconventional myosin-XVIIIa	101236736	8.42253	11.5146	-0.451144	0.00257854	DOWN	8.21098	11.7305	-0.514643	0.00653757	DOWN
myosin light chain kinase	105843686	24.7364	36.2063	-0.549605	0.00399918	DOWN	36.8945	58.8181	-0.672853	0.00168285	DOWN
nematocyst outer wall antigen precursor	100207983	42.3583	53.9659	-0.349405	0.016338	DOWN	44.4599	93.4503	-1.07169	0.000201725	DOWN
nematogalectin	100212904	67.2533	93.0674	-0.468672	0.00137586	DOWN	86.3543	130.056	-0.590792	0.000561992	DOWN
nematogalectin-related	100209638	60.0375	90.6348	-0.5942	0.000201725	DOWN	98.1108	161.672	-0.720588	0.000201725	DOWN
dickkopf-related protein 3	100209325	49.2016	65.7741	-0.418813	0.00371924	DOWN	48.7669	82.3892	-0.756554	0.000201725	DOWN
neurogenic locus notch homolog protein 2	100197752	3.4039	4.95159	-0.5407	0.00257854	DOWN	5.88339	8.7045	-0.565115	0.005618	DOWN

## Sheet: TableS8
Table S8 Expression levels and fold changes of the genes in Fig. 2d (upregulated genes in the 105G/105 strain pair encoding the genes related to translation and respiratory chain complex).
Product	Entrez gene id	FPKM(105G)	FPKM(105)	log2(fold change)_105G	q_value	UP/DOWN_105G	FPKM(J7)	FPKM(J7apo)	log2(fold change)_J7	q_value	UP/DOWN_J7
40S ribosomal protein S2	100211442	6513.08	4602.14	0.501035	0.00329766	UP	2311.73	2331.99	-0.0125866	0.959342	NONE
40S ribosomal protein S3	100199799	5166.08	3427.34	0.59198	0.000201725	UP	1960.85	2124.38	-0.115561	0.606371	NONE
40S ribosomal protein S3a	100209015	6602.91	4131.87	0.676306	0.000201725	UP	3536.86	3796.88	-0.102345	0.663651	NONE
40S ribosomal protein S4	100198506	5052.62	3254.87	0.634432	0.000201725	UP	2723.07	2916.72	-0.0991155	0.670971	NONE
40S ribosomal protein S5	100213442	5980.57	4420.63	0.436032	0.00858081	UP	3015.11	3380.7	-0.165111	0.446451	NONE
40S ribosomal protein S6	100200285	4418.98	3261.63	0.43812	0.00832944	UP	2290.37	2379.52	-0.0550897	0.822259	NONE
40S ribosomal protein S7	100198297	3976.64	2937.41	0.437004	0.00706026	UP	1758.68	1931.58	-0.135288	0.540463	NONE
40S ribosomal protein S8	100204649	3879.06	2820.04	0.459992	0.00413856	UP	1663.23	1408.48	0.239848	0.249108	NONE
40S ribosomal protein S9	100212223	5416.08	3561.91	0.604598	0.000201725	UP	2883.81	3088.94	-0.0991361	0.661403	NONE
40S ribosomal protein S10	100211983	5487.42	4077.44	0.428465	0.00692921	UP	1897.17	1979.65	-0.0613987	0.791215	NONE
40S ribosomal protein S12	100202980	13777	9949.05	0.469636	0.0104473	UP	4235.71	4876.69	-0.203299	0.358522	NONE
40S ribosomal protein S13	100205984	4282.02	3225.16	0.408918	0.00795552	UP	2139.17	2386.25	-0.15769	0.453153	NONE
40S ribosomal protein S14	100201565	4700.02	3145.35	0.579446	0.000201725	UP	2076.01	2229.14	-0.102671	0.636283	NONE
40S ribosomal protein S15	100203780	7002.94	4440.27	0.657315	0.000201725	UP	2113.37	2524.79	-0.256614	0.214898	NONE
40S ribosomal protein S15a	100206814	4939.4	3661.84	0.431768	0.00627658	UP	2568.74	2852.85	-0.151344	0.474924	NONE
40S ribosomal protein S16	100197898	5505.75	3733.34	0.560474	0.000201725	UP	2243.35	2505.5	-0.159441	0.450382	NONE
40S ribosomal protein S17	100199472	9254.07	5692.56	0.701011	0.000201725	UP	1586.47	1788.09	-0.172598	0.391281	NONE
40S ribosomal protein S18	100213967	5944.09	4005.64	0.569423	0.000386341	UP	2041.2	1851.24	0.14093	0.512077	NONE
40S ribosomal protein S19	100206898	8630.09	5856.97	0.559221	0.000201725	UP	2202.24	2498.37	-0.182018	0.379739	NONE
40S ribosomal protein S20	100199161	5864.56	4317.36	0.441872	0.00481887	UP	2569.62	2751.64	-0.0987349	0.656716	NONE
40S ribosomal protein S21	100206175	14256.6	10734.7	0.409348	0.00971085	UP	3247.14	3275.35	-0.0124804	0.954425	NONE
40S ribosomal protein S23	100197311	8936.55	6279.12	0.509154	0.00183615	UP	2301.8	2575.51	-0.162097	0.446369	NONE
40S ribosomal protein S24	100208497	1540.49	1147.8	0.424515	0.0123859	UP	1057.11	1037.45	0.0270945	0.907436	NONE
40S ribosomal protein S25	100199000	6687.31	5256.22	0.3474	0.0368049	UP	2091.02	2326.34	-0.153852	0.455016	NONE
40S ribosomal protein S26	100206469	8496.73	5769.24	0.558526	0.000201725	UP	1370.53	1434.05	-0.0653674	0.768948	NONE
40S ribosomal protein SA	100203239	7854.11	4520	0.797127	0.000201725	UP	3416.33	3857.01	-0.175036	0.441965	NONE
60S ribosomal protein L3	100199663	4244.51	2675.93	0.665556	0.000201725	UP	2475.05	2603	-0.0727164	0.767733	NONE
60S ribosomal protein L4-B	100208996	4236.75	2364.77	0.841258	0.000201725	UP	1941.52	2152.84	-0.149055	0.506353	NONE
60S ribosomal protein L5	100203379	4535.17	2621.57	0.790729	0.000201725	UP	2335.72	2302.04	0.0209563	0.933646	NONE
60S ribosomal protein L6	100203639	5548.73	3585.3	0.630061	0.000386341	UP	2052.22	2210.69	-0.107314	0.631818	NONE
60S ribosomal protein L7a	100213860	2062.82	1377.05	0.583041	0.000386341	UP	708.801	789.308	-0.155208	0.450436	NONE
60S ribosomal protein L7a	100214352	2314.98	1621.97	0.51325	0.000730697	UP	1138.35	1314.09	-0.207114	0.321207	NONE
60S ribosomal protein L8	100207178	6986.82	4419.34	0.660807	0.000201725	UP	2362.39	2638.15	-0.159281	0.472538	NONE
60S ribosomal protein L10	100215540	10094.3	6738.86	0.582965	0.000386341	UP	3199.06	3440.11	-0.104804	0.647407	NONE
60S ribosomal protein L10a	100204815	4255.56	2928.57	0.539151	0.00121797	UP	1870.98	1947.23	-0.0576308	0.804206	NONE
60S ribosomal protein L11	100213722	4283.98	3076.18	0.477812	0.00257854	UP	2142.31	2344.08	-0.129849	0.558227	NONE
60S ribosomal protein L12	100198049	4890.78	3645.87	0.423802	0.00908434	UP	1704.57	1828.25	-0.101053	0.643314	NONE
60S ribosomal protein L13	100199467	8388.87	6253.23	0.423875	0.0153078	UP	3432.73	3813.14	-0.151621	0.500488	NONE
60S ribosomal protein L13a	100197944	6342.38	4343.29	0.546238	0.000201725	UP	2621.06	2842.12	-0.116817	0.599608	NONE
60S ribosomal protein L15	100204269	9272.28	5617.5	0.722996	0.000201725	UP	2580.69	2635.32	-0.0302212	0.900662	NONE
60S ribosomal protein L17	100199322	5766.56	3957.24	0.543215	0.000561992	UP	2051.93	2299.53	-0.164357	0.445469	NONE
60S ribosomal protein L18	100203649	7708.52	4965.41	0.634541	0.000201725	UP	2938.05	3128.25	-0.0904938	0.696737	NONE
60S ribosomal protein L18a	100215958	5972.62	3925.98	0.605312	0.000201725	UP	2333.03	2605.29	-0.15924	0.457613	NONE
60S ribosomal protein L19	100206718	7030.9	4747.67	0.56649	0.000201725	UP	2959.89	3290.12	-0.152599	0.48735	NONE
60S ribosomal protein L21	100203078	6033.61	4201.6	0.522083	0.000896486	UP	2252.54	2433.28	-0.111351	0.614882	NONE
60S ribosomal protein L23	100212109	9973.97	6642.47	0.586447	0.000561992	UP	1831.4	1786.13	0.0361086	0.880327	NONE
60S ribosomal protein L23a	100207752	5456.02	3781.3	0.528966	0.0015307	UP	2194.1	2277.37	-0.0537337	0.821211	NONE
60S ribosomal protein L26	100215772	4593.89	3246.48	0.500841	0.000896486	UP	1844.48	2086.04	-0.177555	0.38827	NONE
60S ribosomal protein L27	101240604	7705.68	6116.22	0.333283	0.0454359	UP	1576.89	1599.79	-0.020805	0.928208	NONE
60S ribosomal protein L27a	100215276	11125.5	8245.2	0.43224	0.0108189	UP	2678.19	2637.8	0.0219236	0.927234	NONE
60S ribosomal protein L30	100207455	8337.67	5625.08	0.567769	0.000201725	UP	1763.11	1929.26	-0.12992	0.530721	NONE
60S ribosomal protein L32	100202227	5889.08	4540.8	0.375097	0.0217119	UP	2220.48	2412.52	-0.119666	0.593212	NONE
60S ribosomal protein L35	100209196	6887.69	4538.19	0.601905	0.000201725	UP	1416.49	1585.7	-0.162793	0.426081	NONE
60S ribosomal protein L35a	100214200	2880.03	2210.97	0.381408	0.0128614	UP	1742.97	2132.89	-0.291262	0.277864	NONE
60S ribosomal protein L37-A	100212156	15658.7	11721.2	0.41785	0.0116617	UP	2988.24	3126.37	-0.0651947	0.776802	NONE
eukaryotic translation initiation factor 1	100201295	1230.23	862.341	0.512593	0.000201725	UP	403.86	417.239	-0.0470194	0.826661	NONE
eukaryotic translation initiation factor 2 subunit 1	100199407	630.428	484.959	0.378469	0.0114252	UP	291.801	310.285	-0.0886099	0.674768	NONE
eukaryotic translation initiation factor 2 subunit 3, Y-linked	100213814	599.258	447.731	0.420545	0.005618	UP	297.91	317.329	-0.0911027	0.666058	NONE
eukaryotic translation initiation factor 2A	100215133	70.6469	50.5525	0.482843	0.000386341	UP	82.9311	87.8194	-0.082627	0.70235	NONE
translation initiation factor eIF-2B subunit alpha	100215587	31.3741	22.7239	0.465368	0.00315532	UP	24.186	30.0108	-0.311305	0.139213	NONE
translation initiation factor eIF-2B subunit delta	100198000	64.6448	46.8618	0.464124	0.00213707	UP	105.497	109.05	-0.0477889	0.826765	NONE
translation initiation factor eIF-2B subunit gamma	100205664	46.4622	35.1268	0.403484	0.0128614	UP	27.9964	26.18	0.0967729	0.690451	NONE
eukaryotic translation initiation factor 3 subunit B	100214470	456.526	331.402	0.462113	0.00315532	UP	311.196	279.496	0.154995	0.440645	NONE
eukaryotic translation initiation factor 3 subunit C	100197228	235.862	164.674	0.51833	0.000201725	UP	193.516	185.932	0.0576823	0.79441	NONE
eukaryotic translation initiation factor 3 subunit C	101237703	238.625	154.647	0.625771	0.000201725	UP	105.72	94.5691	0.160802	0.427752	NONE
eukaryotic translation initiation factor 3 subunit D	100202564	473.52	343.355	0.463725	0.00121797	UP	413.106	434.224	-0.0719252	0.739508	NONE
eukaryotic translation initiation factor 3 subunit E	100200892	495.684	367.58	0.431362	0.00301354	UP	348.202	362.612	-0.0585005	0.790791	NONE
eukaryotic translation initiation factor 3 subunit F	100202549	671.152	487.899	0.460057	0.00183615	UP	346.271	351.251	-0.0206011	0.928006	NONE
eukaryotic translation initiation factor 3 subunit G	100208698	451.95	322.297	0.487774	0.000730697	UP	209.035	204.805	0.0294933	0.894757	NONE
eukaryotic translation initiation factor 3 subunit H	100208033	404.993	287.154	0.496074	0.000561992	UP	276.442	289.868	-0.0684231	0.749744	NONE
eukaryotic translation initiation factor 3 subunit I	100215962	683.491	478.465	0.514509	0.000730697	UP	434.389	428.81	0.018649	0.933132	NONE
eukaryotic translation initiation factor 3 subunit L	100212021	280.082	196.198	0.51354	0.000730697	UP	250.001	266.583	-0.0926491	0.665648	NONE
eukaryotic translation initiation factor 3 subunit M	100202013	466.408	331.176	0.493994	0.000561992	UP	286.654	297.276	-0.0524932	0.811152	NONE
eukaryotic translation initiation factor 4B	100215411	136.56	104.133	0.391106	0.00971085	UP	119.707	121.114	-0.0168515	0.939366	NONE
eukaryotic translation initiation factor 4E type 2	100198296	59.0957	43.1105	0.455013	0.00468353	UP	43.4812	42.8471	0.0211941	0.932442	NONE
eukaryotic translation initiation factor 4E-1A	100214157	242.18	158.131	0.614961	0.000201725	UP	157.02	144.81	0.116787	0.575563	NONE
eukaryotic translation initiation factor 4H	100208955	305.239	245.07	0.316744	0.0416573	UP	152.256	152.834	-0.00546746	0.979631	NONE
eukaryotic translation initiation factor 5A	100200771	2688.41	1924.66	0.482155	0.0015307	UP	1226.93	1164.34	0.0755428	0.732586	NONE
eukaryotic translation initiation factor 6	100213789	272.321	181.193	0.587782	0.000201725	UP	143.864	132.574	0.117906	0.571509	NONE
NADH dehydrogenase 1 alpha subcomplex subunit 5	100205950	384.276	235.046	0.709201	0.000201725	UP	114.399	109.414	0.0642736	0.773254	NONE
NADH dehydrogenase 1 alpha subcomplex subunit 6	100214281	266.294	209.758	0.344295	0.02128	UP	128.265	135.426	-0.0783813	0.721201	NONE
NADH dehydrogenase 1 alpha subcomplex subunit 7	100206515	182.165	135.776	0.424019	0.00653757	UP	82.5783	101.426	-0.296587	0.136326	NONE
NADH dehydrogenase 1 alpha subcomplex subunit 9	100208399	143.051	103.826	0.462366	0.00272361	UP	86.346	94.0452	-0.123225	0.574599	NONE
NADH dehydrogenase 1 alpha subcomplex subunit 9	101234298	117.905	93.1622	0.339814	0.0346036	UP	70.5236	72.4048	-0.0379801	0.876135	NONE
NADH dehydrogenase 1 beta subcomplex subunit 8	100205740	151.339	104.784	0.530371	0.000201725	UP	77.0824	72.6705	0.0850313	0.690409	NONE
NADH dehydrogenase flavoprotein 1	100205954	105.712	79.0557	0.419197	0.0035786	UP	85.3854	89.3542	-0.0655459	0.760163	NONE
NADH dehydrogenase iron-sulfur protein 2	101236667	125.917	90.4562	0.477188	0.000730697	UP	100.302	89.335	0.167055	0.407988	NONE
NADH dehydrogenase iron-sulfur protein 3	100208135	114.162	90.967	0.327663	0.0292914	UP	106.444	120.589	-0.180002	0.359372	NONE
NADH dehydrogenase iron-sulfur protein 4	100212472	103.449	83.9927	0.300584	0.0455232	UP	79.1365	89.6999	-0.180763	0.363154	NONE
NADH-ubiquinone oxidoreductase 20 kDa subunit	100201748	143.049	116.489	0.296321	0.0480873	UP	96.2128	107.427	-0.159059	0.412947	NONE
NADH-ubiquinone oxidoreductase 75 kDa subunit	100213479	125.945	93.8535	0.424314	0.00958615	UP	122.781	114.85	0.0963356	0.686571	NONE
NADH-ubiquinone oxidoreductase 75 kDa subunit	101236048	113.704	81.2838	0.484244	0.00105766	UP	116.064	106.328	0.126395	0.534956	NONE
NADH-ubiquinone oxidoreductase subunit 8	100207588	124.539	99.4068	0.325179	0.0368049	UP	100.814	104.848	-0.0566017	0.795441	NONE
cytochrome b-c1 complex subunit 2	100213856	316.242	203.286	0.637519	0.000201725	UP	134.402	122.609	0.132489	0.522895	NONE
cytochrome b-c1 complex subunit 2	100203136	240.104	164.07	0.549347	0.000201725	UP	183.057	189.955	-0.0533609	0.799772	NONE
cytochrome b-c1 complex subunit 6	105845490	610.946	439.275	0.475919	0.000896486	UP	194.434	207.913	-0.0967025	0.642547	NONE
cytochrome b-c1 complex subunit 7	100209109	297.36	237.396	0.324917	0.0308479	UP	130.945	139.594	-0.0922773	0.659563	NONE
ATP synthase subunit alpha	100197511	1326.92	979.871	0.437419	0.005618	UP	840.137	902.662	-0.103562	0.643737	NONE
ATP synthase subunit beta	100209130	1661.85	1164.62	0.512923	0.00137586	UP	1067.19	1182.4	-0.147906	0.508609	NONE
ATP synthase subunit delta	100210472	327.276	224.841	0.541602	0.000201725	UP	226.481	250.676	-0.146431	0.458293	NONE
ATP synthase subunit delta	100215331	259.632	184.208	0.495134	0.000730697	UP	0.556935	0.782171	-0.489976	0.610601	NONE
ATP synthase subunit gamma	100209701	998.49	669.817	0.57598	0.000201725	UP	458.907	479.047	-0.0619645	0.777093	NONE
ATP synthase subunit B1	100213910	870.422	659.247	0.400895	0.00640677	UP	394.249	410.299	-0.0575702	0.790862	NONE
ATP synthase subunit O	100214855	1089.8	821.626	0.407513	0.00640677	UP	458.842	440.3	0.0595108	0.784168	NONE
